# Supplementary material for: Screening the Pathogen Box to Discover and Characterize New Cruzain and TbrCatL Inhibitors
Source: Pathogens. 2023 Feb 4;12(2):251. doi: 10.3390/pathogens12020251 (PMC9967275; doi:10.3390/pathogens12020251)
Supplement: Supplementary file 1 [file pathogens-12-00251-s001.zip]

Archive with 2 entries (2 files):
- SupplementaryMaterial1.xlsx
- SupplementaryMaterial2.pdf
